# Supplementary material for: Overexpressing lncRNA LAIR increases grain yield and regulates neighbouring gene cluster expression in rice
Source: Nat Commun. 2018 Aug 29;9:3516. doi: 10.1038/s41467-018-05829-7 (PMC6115402; doi:10.1038/s41467-018-05829-7)
Supplement: Supplementary file 4 — Supplementary Data 1 [file 41467_2018_5829_MOESM4_ESM.xlsx]

## Sheet: Supplementary Data 1
Supplementary Data 1. Primers used in this work.
Purpose	Primer Name	Gene	Sequence (5’ – 3’)
LRKs expression	LRK1	LRK1	TCGAGGTTGGAGATGCTGGTT
			ACGGGTAGTTCAAATGCTCTAGTGT
	LRK2	LRK2	GGATCCAACACTCCAAGGCA
			GCCGCATGCAAGGATTACAG
	LRK3	LRK3	TATCTTCCGCAGCTGTGATTCAT
			TCTGAATTTGGATTGAATGAGGC
	LRK4	LRK4	ATCAACATCAGACATAGCCCATT
			GAAGTTCAGATTGCTTAGTCCAG
	LRK6	LRK6	GTCAGTTGAAATCACTCGACATC
			GACAACTGCGATGAAGAATATG
	LRK7	LRK7	TCTGATGCGCCTCAACTTGT
			ACCACGATGCTGCTTGATGA
	LRK8	LRK8	AGAGGGCTTGAGGGGATCAT
			TGCTGCTGGATGACACCAAT
	Act	OsActin	TCTGGCATCACACCTTCTACA
			GGAAGGCTGGAAGAGGAC
	Hygromycin test	Hygromycin	ATTTGTGTACGCCCGACAGT
			CTCTCGGAGGGCGAAGAATC
LRKs promoter	P-LRK1	LRK1	TTTTCATATGGAGATCCTGATGGTG
			GGTTTTCTGGTGATACTAGCATGG
	P-LRK2	LRK2	ATGATTTCCATGTAACGTAGTACCA
			GGTTTTCTGGTGATACTAGCATG
	P-LRK3	LRK3	AAGGTAGTACTATATAATTTTTGCGC
			GATTCTCTGATGAAACTATGATCAA
	P-LRK4	LRK4	TTGGAATTACACTTCATATATACACC
			GGTTTTCTGGTGAAACTAACATG
	P-LRK6	LRK6	TTGGTCAAACTTTGACAAGGAA
			GGCCTCCAAGCAAATGGT
	P-LRK7	LRK7	GCTATCATGCTGTCCAGACATTTATT
			AGGCTAAGCATCGGAGCCAA
	P-LRK8	LRK8	TAGAATTAGATAACACATGATGATCTAC
			AACCTAGCATCAGAGCCAAT
RACE assay	LAIR-3R	LAIR	AACACCCTGAACGCCTCGCCTC
	LAIR-4R		GGTGGTGGCGGAAGCCCAGGAGA
	5' RACE Outer Primer		CATGGCTACATGCTGACAGCCTA
	5' RACE Inner Primer		CGCGGATCCACAGCCTACTGATGATCAGTCGATG
	LAIR-F4		ATTTGGCACTTGTTATCGCTGGA
	LAIR-F5		GCATGCTACTACCATACATACGAA
	3' RACE Outer Primer		TACCGTCGTTCCACTAGTGATTT
	3' RACE Inner Primer		CGCGGATCCTCCACTAGTGATTTCACTATAGG
ChIP assay	L1-1	LRK1	CGGACTGAAGCCACACAGAT
			AAGGTCTGGGTGGCTGAATT
	L1-2		AGCAGCTTCTTGGTTCACATT
			AGCAACCAGGTCTGTCAAGG
	L1-3		CCAAGTTCAGGGGGAATGCT
			GATGACAAATCTGGCCGCAC
	L1-4		ACTGGCCTTGCGGTATTGAA
			CTAAGGTCAGACAGGGCTGC
	L1-5		ACCGTGCTCATGTTGTACAC
			CTTCCCACTCCAAGCTAGGG
	L1-6		CAGCTGTTTGTTGCCGATGA
			TGTGCTGCATTCTCTTCCCA
	L3-1	LRK3	GTTACCAGGTTCTCCCCAGC
			CACTCACCACCACCACTTGT
	L3-2		GCATGGTCTTTGTTAACGCGT
			CCAGGAAGGTTGACTGTGCA
	L3-3		ACGGCAACCTTTCCATGTCA
			GACCGCTCCATTTCTGTTGC
	L3-4		CCTTGGAGCACCTGTCTGTT
			AGTTGCTCAGAGTCGATGGC
	L3-5		TGCTCAAGTTGTACAGGCATG
			GTTGCGCTGCCTTCTCTTTC
	L3-6		CCCACCTCCACGAGATCTTC
			TGGTCTGGTGGAAGTGGAAC
	L4-1	LRK4	TGGGAAGCATCATTCGGAGA
			AAGTAAACGCCTTGGCCCTT
	L4-2		GAGGAAGAGAGAAGCTGCCC
			ACCGAAGAAGACAGGCGAAA
	L4-3		CAGCATCCCCTCAGGACTTG
			GGAGTGTCCCACTGAGCTTG
	L4-4		CCTCACAAGCCTCCAGGTTC
			CTCCAGTTGGAATAGGCCCC
	L4-5		CGCCATTTGTTTCCGCTCAA
			AATGCTCGAGTGTCTTGCCA
	L4-6		CGGCAGAGAGGGACATTGTC
			TTCTTTGAGTTGGGCCGGAA
	Actin	OsActin	TCCGTGACATCAAGGAAAAG
			GATATCAACATCGCACTTCATG
RIP assay	LAIR-5'	LAIR	GAGAGTCGCTTGTCCAGTCC
			AAAAGGTATGCGTCCTTCAGA
	LAIR-3'		CCTTGGTAGTGGAGTTGTGGA
			CATTCTCGCATTTCAAACGA
	OsMOF	OsMOF	GCCACCATGGGA
			GCCTTGTTCCTTGTAGGGTGTC
	OsMLE	OsMLE	GCCACCATGGTACG
			CTGTGCACCGTTGCGCTGT
	OsWDR5	OsWDR5	GCCACCATGGC
			GACTTCCATCTGATCTTCCTCCTT
